# Supplementary material for: Prevalence, characteristic features, and complications associated with the occurrence of unerupted permanent incisors
Source: PLoS One. 2018 Jun 28;13(6):e0199501. doi: 10.1371/journal.pone.0199501 (PMC6023125; doi:10.1371/journal.pone.0199501)
Supplement: S1 Table — (XLSX) [file pone.0199501.s001.xlsx]

## Sheet: PLOS minimal data set
indicator	gender	age at diagnosis	OPG	PA	UAO	CBCT	Numbers of unerupted teeth	types of teeth involved	types of odontomes	Presence of supernumerary teeth (hyperdontia)	Ectopic eruption of permanent canines	Odontomes	Microdontia (including peg-shaped lateral incisors)	Taurodontism	Ectopic eruption of second premolars	Transposition of teeth	Ectopic eruption of the permanent molars	Hypodontia (excluding hypodontia of permanent maxillary central incisors)	Enamel/ dentin defects (excluding fluorotic enamel)	Carabelli’s trait	Double teeth/fused teeth/ germination	Dens invaginatus	Dens evaginatus	Shovel-shaped incisors	Infraocclusion of primary molars	Regional odontodysplasia	Odontogenic tumors/benign cyst	Lingual tubercle/ talon cups	Macrodontia	protostylid	No anomalies	Ectopic eruption of the first permanent molars	Ectopic eruption of the second permanent molars	total numbers of dental anomalies	Comb#cause	Supernumerary teeth	Subtypes of supernumerary	Odontomes	odonomes types	Abnormal tooth/tissue ratio	Generalised retarded eruption	Gingival fibromatosis	Crown dilaceration	root dilaceration	crown and root dilaceration	ectopic position of tooth bud	history of trauma	Early extraction or loss of decidous teeth With space loss	Early extraction or loss of decidous teeth Without space loss
original	male	12.3012	yes	no	yes	1	1	11	unspecify/unclassified	no	no	no	no	no	no	no	no	no	yes	no	no	no	yes	no	no	no	no	no	no	no	no	no	no	2	1	no	unspecify/unclassified	no	0	no	no	no	no	no	no	yes	no	no	no
original	female	9.44832	yes	yes	yes	0	1	11	compound	no	yes	yes	no	no	no	yes	no	no	no	no	no	no	no	no	no	no	no	no	no	no	no	no	no	3	2	no	unspecify/unclassified	yes	1	no	no	no	no	yes	no	no	no	no	no
original	male	9.88912	yes	yes	no	0	1	22	compound	yes	no	yes	no	no	no	no	no	no	no	no	no	no	no	no	no	no	no	no	no	no	no	no	no	2	2	yes	conical	yes	1	no	no	no	no	no	no	no	no	no	no
original	male	8.81862	yes	yes	yes	1	2	21	unspecify/unclassified	no	yes	no	no	yes	no	no	no	no	no	no	no	no	no	no	no	no	no	no	no	no	no	no	no	2	1	no	unspecify/unclassified	no	0	no	no	no	no	yes	no	no	yes	no	no
duplicate	male	8.81862	yes	yes	yes	1	2	22	unspecify/unclassified	no	yes	no	no	yes	no	no	no	no	no	no	no	no	no	no	no	no	no	no	no	no	no	no	no	2	1	no	unspecify/unclassified	no	0	no	no	no	no	no	no	yes	yes	no	no
original	male	8.52019	yes	yes	yes	0	3	11	unspecify/unclassified	no	yes	no	yes	no	yes	no	no	no	no	no	no	no	no	no	no	no	no	no	no	no	no	no	no	3	1	no	unspecify/unclassified	no	0	no	no	no	no	no	no	yes	no	no	no
duplicate	male	8.52019	yes	yes	yes	0	3	12	unspecify/unclassified	no	yes	no	yes	no	yes	no	no	no	no	no	no	no	no	no	no	no	no	no	no	no	no	no	no	3	1	no	unspecify/unclassified	no	0	no	no	no	no	no	no	no	no	no	no
duplicate	male	8.52019	yes	yes	yes	0	3	21	unspecify/unclassified	no	yes	no	yes	no	yes	no	no	no	no	no	no	no	no	no	no	no	no	no	no	no	no	no	no	3	1	no	unspecify/unclassified	no	0	no	no	no	no	no	no	yes	no	no	no
original	female	7.54278	no	no	yes	0	1	11	unspecify/unclassified	no	no	no	no	no	no	no	no	no	no	no	no	no	no	no	no	no	no	no	no	no	yes	no	no	0	1	no	unspecify/unclassified	no	0	no	no	no	no	no	no	yes	yes	no	no
original	female	7.5373	yes	yes	no	1	1	21	unspecify/unclassified	no	no	no	no	no	no	no	no	no	no	no	no	no	no	no	no	no	no	no	no	no	yes	no	no	0	1	no	unspecify/unclassified	no	0	no	no	no	no	no	yes	no	no	no	no
original	male	5.295	yes	no	yes	0	1	21	unspecify/unclassified	no	no	no	no	no	no	no	no	no	no	no	no	no	no	no	no	no	no	no	no	no	yes	no	no	0	1	no	unspecify/unclassified	no	0	no	no	no	no	no	no	yes	no	no	no
original	male	9.58248	yes	yes	yes	0	1	21	compound	no	no	yes	no	no	no	no	no	no	no	yes	no	no	no	no	no	no	no	no	no	no	no	no	no	2	1	no	unspecify/unclassified	yes	1	no	no	no	no	no	no	no	no	no	no
original	female	9.1499	yes	no	yes	1	1	22	unspecify/unclassified	no	yes	no	yes	no	no	no	no	no	no	no	no	no	no	no	no	no	no	no	no	no	no	no	no	2	3	no	unspecify/unclassified	no	0	no	no	no	no	no	no	yes	no	no	no
original	female	8.33402	no	no	no	0	2	11	unspecify/unclassified	no	no	no	no	no	no	no	no	no	no	no	no	no	no	no	no	no	no	no	no	no	yes	no	no	0	1	no	unspecify/unclassified	no	0	no	no	no	no	no	no	no	no	no	yes
duplicate	female	8.33402	no	no	no	0	2	21	unspecify/unclassified	no	no	no	no	no	no	no	no	no	no	no	no	no	no	no	no	no	no	no	no	no	yes	no	no	0	1	no	unspecify/unclassified	no	0	no	no	no	no	no	no	no	no	no	yes
original	male	10.1218	yes	no	yes	0	1	12	unspecify/unclassified	yes	no	no	no	no	no	no	no	no	no	no	no	no	no	no	no	no	no	no	no	no	no	no	no	1	2	yes	conical	no	0	no	no	no	no	no	no	no	no	no	no
original	male	9.99316	yes	yes	yes	0	1	21	unspecify/unclassified	no	no	no	no	no	no	no	no	no	no	no	no	no	no	no	no	no	yes	no	no	no	no	no	no	1	2	no	unspecify/unclassified	no	0	no	no	no	no	no	yes	no	no	no	no
original	male	8.03833	yes	yes	yes	0	1	21	unspecify/unclassified	yes	no	no	no	no	no	no	no	no	no	no	no	no	no	no	no	no	no	no	no	no	no	no	no	1	1	yes	conical	no	0	no	no	no	no	no	no	no	no	no	no
original	male	8.87337	yes	no	no	0	1	21	unspecify/unclassified	no	no	yes	no	no	no	no	no	no	no	no	no	no	no	no	no	no	no	no	no	no	no	no	no	1	1	no	unspecify/unclassified	yes	0	no	no	no	no	no	no	no	no	no	no
original	male	7.57837	yes	yes	yes	1	1	11	unspecify/unclassified	no	no	no	no	yes	no	no	no	no	no	yes	no	yes	no	no	no	no	no	no	no	no	no	no	no	3	1	no	unspecify/unclassified	no	0	no	no	no	no	no	yes	no	no	no	no
original	male	13.0459	yes	yes	yes	0	4	11	unspecify/unclassified	no	yes	yes	yes	no	no	no	no	no	yes	no	yes	no	no	no	no	no	no	no	no	no	no	no	no	5	1	no	unspecify/unclassified	no	0	no	no	no	no	no	no	no	no	no	no
duplicate	male	13.0459	yes	yes	yes	0	4	12	unspecify/unclassified	no	yes	yes	yes	no	no	no	no	no	yes	no	yes	no	no	no	no	no	no	no	no	no	no	no	no	5	2	no	unspecify/unclassified	no	0	no	no	no	no	no	no	yes	no	no	no
duplicate	male	13.0459	yes	yes	yes	0	4	21	unspecify/unclassified	no	yes	yes	yes	no	no	no	no	no	yes	no	yes	no	no	no	no	no	no	no	no	no	no	no	no	5	1	no	unspecify/unclassified	no	0	no	no	no	no	yes	no	no	no	no	no
duplicate	male	13.0459	yes	yes	yes	0	4	22	unspecify/unclassified	no	yes	yes	yes	no	no	no	no	no	yes	no	yes	no	no	no	no	no	no	no	no	no	no	no	no	5	2	no	unspecify/unclassified	no	0	no	no	no	no	no	no	yes	no	no	no
original	male	8.91718	yes	no	no	0	1	32	unspecify/unclassified	yes	no	no	no	no	no	no	no	no	no	no	no	no	no	no	no	no	no	no	no	no	no	no	no	1	1	no	unspecify/unclassified	no	0	no	no	no	no	no	no	no	no	no	no
original	male	8.29295	yes	no	yes	0	1	21	unspecify/unclassified	no	no	no	no	no	no	no	no	no	no	no	no	no	no	no	no	no	no	no	no	no	yes	no	no	0	1	no	unspecify/unclassified	no	0	no	no	no	yes	no	no	no	yes	no	no
original	male	9.63176	yes	yes	yes	0	1	11	unspecify/unclassified	no	no	no	no	no	no	no	no	yes	no	no	yes	no	no	no	no	no	no	no	no	no	no	no	no	2	1	no	unspecify/unclassified	no	0	no	no	no	no	yes	no	no	yes	no	no
original	male	7.9206	yes	yes	no	0	1	21	unspecify/unclassified	yes	no	no	no	no	no	no	no	no	no	no	no	no	no	no	no	no	no	no	no	no	no	no	no	1	1	no	unspecify/unclassified	no	0	no	no	no	no	no	no	no	no	no	no
original	female	7.36756	yes	no	yes	0	1	11	unspecify/unclassified	yes	no	no	no	no	no	no	no	no	no	no	no	no	no	no	no	no	no	no	no	no	no	no	no	1	1	yes	conical	no	0	no	no	no	no	no	no	no	no	no	no
original	female	8.36413	yes	no	no	0	1	11	unspecify/unclassified	no	no	yes	no	no	no	no	no	no	no	no	no	no	no	no	no	no	no	no	no	no	no	no	no	1	1	no	unspecify/unclassified	yes	0	no	no	no	no	no	no	no	no	no	no
original	male	8.3833	yes	yes	yes	0	1	21	unspecify/unclassified	no	no	no	no	no	no	no	yes	no	no	no	no	no	no	no	no	no	no	no	no	no	no	no	yes	1	1	no	unspecify/unclassified	no	0	no	no	no	no	no	no	no	no	no	no
original	female	7.35113	no	no	no	0	1	12	unspecify/unclassified	yes	no	no	no	no	no	no	no	no	no	no	no	no	no	no	no	no	no	no	no	no	no	no	no	1	1	yes	supplemental	no	0	no	no	no	no	no	no	no	no	no	no
original	female	9.19097	yes	yes	no	0	1	11	unspecify/unclassified	no	no	no	no	no	no	no	no	no	no	no	no	no	no	no	no	no	no	no	no	no	yes	no	no	0	2	no	unspecify/unclassified	no	0	yes	no	no	no	no	no	no	no	no	no
original	male	9.64271	yes	yes	yes	0	1	22	unspecify/unclassified	no	yes	no	no	no	no	no	no	no	no	no	no	no	no	no	no	no	no	no	no	no	no	no	no	1	2	no	unspecify/unclassified	no	0	no	no	no	no	no	no	yes	no	no	no
original	female	12.2382	yes	no	yes	0	1	21	unspecify/unclassified	no	yes	no	no	no	no	no	no	no	no	no	no	no	no	no	no	no	no	no	no	no	no	no	no	1	1	no	unspecify/unclassified	no	0	no	no	no	no	no	no	yes	no	no	no
original	female	8.49555	yes	no	yes	0	1	11	unspecify/unclassified	no	no	no	no	no	no	no	no	no	no	no	no	no	no	no	no	no	no	no	no	no	yes	no	no	0	1	no	unspecify/unclassified	no	0	no	no	no	no	no	yes	no	no	no	no
original	female	8.564	yes	yes	yes	0	1	12	unspecify/unclassified	yes	no	no	no	no	no	no	no	no	no	no	no	no	no	no	no	no	no	no	no	no	no	no	no	1	2	no	unspecify/unclassified	no	0	no	no	no	no	no	no	yes	no	no	no
original	male	10.1355	yes	yes	yes	0	1	11	unspecify/unclassified	no	no	no	no	no	no	no	no	no	no	no	no	no	no	no	no	no	no	no	no	no	yes	no	no	0	1	no	unspecify/unclassified	no	0	no	no	no	yes	no	no	no	no	no	no
original	female	10.3628	yes	yes	yes	0	1	21	unspecify/unclassified	no	no	yes	no	no	no	no	no	no	no	no	no	no	no	no	no	no	no	no	no	no	no	no	no	1	1	no	unspecify/unclassified	yes	0	no	no	no	no	no	no	no	no	no	no
original	male	7.38672	yes	no	yes	0	1	11	unspecify/unclassified	yes	no	no	no	no	no	no	no	no	no	no	no	no	no	no	no	no	no	no	no	no	no	no	no	1	1	yes	conical	no	0	no	no	no	no	no	no	no	no	no	no
original	male	7.81109	yes	yes	yes	0	1	11	unspecify/unclassified	yes	no	no	no	no	no	no	no	no	no	no	no	no	no	no	no	no	no	no	no	no	no	no	no	1	1	yes	conical	no	0	no	no	no	no	no	no	no	no	no	no
original	male	7.66051	yes	no	yes	0	1	21	unspecify/unclassified	yes	no	no	no	no	no	no	no	yes	no	no	no	no	no	no	no	no	no	no	no	no	no	no	no	2	1	yes	conical	no	0	no	no	no	no	no	no	no	no	no	no
original	male	8.08761	yes	no	yes	0	2	11	unspecify/unclassified	no	no	no	no	no	no	no	no	no	no	no	no	no	no	no	no	no	no	no	no	no	yes	no	no	0	1	no	unspecify/unclassified	no	0	no	no	no	no	no	no	no	no	no	yes
duplicate	male	8.08761	yes	no	yes	0	2	21	unspecify/unclassified	no	no	no	no	no	no	no	no	no	no	no	no	no	no	no	no	no	no	no	no	no	yes	no	no	0	1	no	unspecify/unclassified	no	0	no	no	no	no	no	no	no	no	no	yes
original	female	7.68789	yes	no	no	0	1	21	unspecify/unclassified	no	no	no	no	no	no	no	no	no	no	no	no	no	no	yes	no	no	no	no	no	no	yes	no	no	1	1	no	unspecify/unclassified	no	0	no	no	no	no	no	no	yes	no	no	no
original	male	8.22998	yes	no	no	0	2	11	unspecify/unclassified	no	no	no	no	no	no	no	no	no	no	no	no	no	no	no	no	no	no	no	no	no	yes	no	no	0	1	no	unspecify/unclassified	no	0	no	no	no	no	no	no	no	no	no	no
duplicate	male	8.22998	yes	no	no	0	2	42	unspecify/unclassified	no	no	no	no	no	no	no	no	no	no	no	no	no	no	no	no	no	no	no	no	no	yes	no	no	0	1	no	unspecify/unclassified	no	0	no	no	no	no	no	no	no	no	no	no
original	female	8.25736	yes	no	yes	0	1	11	unspecify/unclassified	yes	no	no	no	no	no	no	no	no	no	no	no	no	no	no	no	no	no	no	no	no	no	no	no	1	1	yes	tuberculate	no	0	no	no	no	no	no	no	no	no	no	no
original	male	8.26557	yes	no	yes	0	1	21	unspecify/unclassified	no	no	no	no	no	no	no	no	no	no	no	no	yes	no	no	yes	no	no	no	no	no	no	no	no	2	1	no	unspecify/unclassified	no	0	no	no	no	no	no	yes	no	yes	no	no
original	female	9.44011	yes	yes	yes	1	1	21	unspecify/unclassified	no	yes	no	no	no	no	no	no	no	no	no	no	no	no	no	no	no	no	no	no	no	no	no	no	1	2	no	unspecify/unclassified	no	0	no	no	no	no	no	no	no	no	no	no
original	female	8.83231	yes	yes	yes	0	2	11	unspecify/unclassified	no	no	no	yes	no	no	no	no	no	no	no	no	no	no	no	no	no	no	no	no	no	no	no	no	1	1	no	unspecify/unclassified	no	0	no	no	no	no	no	no	no	no	no	no
duplicate	female	8.83231	yes	yes	yes	0	2	12	unspecify/unclassified	no	no	no	yes	no	no	no	no	no	no	no	no	no	no	no	no	no	no	no	no	no	no	no	no	1	2	no	unspecify/unclassified	no	0	no	no	no	no	no	no	no	no	no	no
original	female	8.03559	yes	no	yes	0	1	11	unspecify/unclassified	no	no	no	no	no	no	no	no	no	no	no	no	no	no	no	no	no	no	no	no	no	yes	no	no	0	1	no	unspecify/unclassified	no	0	no	no	no	no	no	no	no	no	no	yes
original	female	8.52841	yes	yes	yes	1	1	32	unspecify/unclassified	yes	no	yes	no	no	no	no	no	no	no	no	no	no	no	no	no	no	no	no	no	no	no	no	no	2	1	yes	supplemental	no	0	no	no	no	no	no	no	no	no	no	no
original	male	10.883	yes	yes	yes	0	1	21	compound	no	no	yes	no	no	no	no	no	yes	no	no	no	no	no	no	no	no	no	no	no	no	no	no	no	2	1	no	unspecify/unclassified	yes	1	no	no	no	no	no	no	no	no	no	no
original	male	9.33333	yes	no	yes	0	1	21	unspecify/unclassified	no	yes	no	no	yes	no	no	no	yes	no	no	yes	no	no	no	no	no	no	no	no	no	no	no	no	4	1	no	unspecify/unclassified	no	0	no	no	no	no	yes	no	no	no	no	no
original	male	11.1759	yes	yes	yes	0	1	21	unspecify/unclassified	no	no	no	no	no	no	no	no	no	no	no	no	no	no	no	no	no	no	no	no	no	yes	no	no	0	1	no	unspecify/unclassified	no	0	no	no	no	no	yes	no	no	no	no	no
original	female	7.86037	yes	no	no	0	1	11	unspecify/unclassified	no	no	no	no	no	no	no	no	no	no	no	no	no	no	no	no	no	no	no	no	no	yes	no	no	0	2	no	unspecify/unclassified	no	0	yes	no	no	no	no	no	no	no	no	no
original	male	7.26626	yes	yes	yes	1	2	11	unspecify/unclassified	no	yes	no	no	no	no	no	no	no	no	no	no	no	no	no	no	yes	no	no	no	no	no	no	no	2	1	no	unspecify/unclassified	no	0	no	no	no	no	no	no	no	no	no	no
duplicate	male	7.26626	yes	yes	yes	1	2	12	unspecify/unclassified	no	yes	no	no	no	no	no	no	no	no	no	no	no	no	no	no	yes	no	no	no	no	no	no	no	2	1	no	unspecify/unclassified	no	0	no	no	no	no	no	no	no	no	no	no
original	male	9.56057	yes	no	yes	0	1	21	unspecify/unclassified	no	no	no	no	no	no	no	no	no	no	no	no	no	no	no	no	no	no	no	no	no	yes	no	no	0	1	no	unspecify/unclassified	no	0	no	no	no	no	no	yes	no	no	no	no
original	male	8.04107	yes	no	yes	0	2	11	unspecify/unclassified	yes	no	no	no	no	yes	no	no	no	no	no	no	no	no	no	no	no	no	no	no	no	no	no	no	2	1	yes	conical	no	0	no	no	no	no	no	no	no	no	no	no
duplicate	male	8.04107	yes	no	yes	0	2	21	unspecify/unclassified	yes	no	no	no	no	yes	no	no	no	no	no	no	no	no	no	no	no	no	no	no	no	no	no	no	2	1	yes	conical	no	0	no	no	no	no	no	no	no	no	no	no
original	female	9.85626	yes	no	no	0	1	11	unspecify/unclassified	no	no	no	no	no	no	no	no	no	no	no	no	no	no	no	no	no	no	no	no	no	yes	no	no	0	2	no	unspecify/unclassified	no	0	no	no	no	no	yes	no	no	no	no	no
original	female	7.52635	yes	yes	yes	1	1	21	unspecify/unclassified	yes	yes	no	no	yes	no	yes	no	no	no	yes	no	no	no	no	no	no	no	no	no	no	no	no	no	5	1	no	unspecify/unclassified	no	0	no	no	no	no	no	yes	no	no	no	no
original	male	8.93361	yes	yes	yes	0	1	11	unspecify/unclassified	no	yes	no	no	yes	yes	no	no	no	no	no	no	no	yes	no	no	no	no	no	no	no	no	no	no	4	1	no	unspecify/unclassified	no	0	no	no	no	no	no	no	yes	yes	no	no
original	male	10.8583	yes	no	yes	0	1	12	unspecify/unclassified	yes	no	no	no	no	no	no	no	yes	no	yes	no	no	no	no	no	no	no	no	no	no	no	no	no	3	1	no	unspecify/unclassified	no	0	yes	no	no	no	no	no	no	no	no	no
original	female	11.885	no	no	no	0	1	12	unspecify/unclassified	no	yes	no	no	no	no	no	no	no	no	no	no	no	no	no	no	no	no	no	no	no	no	no	no	1	2	no	unspecify/unclassified	no	0	no	no	no	no	no	no	no	no	no	no
original	female	7.42231	yes	no	no	0	1	21	unspecify/unclassified	no	no	no	no	no	no	no	no	no	no	no	no	no	no	no	no	no	no	no	no	no	yes	no	no	0	2	no	unspecify/unclassified	no	0	no	no	no	no	no	no	yes	no	no	no
original	female	8.52841	yes	no	no	0	1	42	unspecify/unclassified	no	yes	no	no	no	no	no	yes	no	no	no	no	no	no	no	no	no	no	no	no	no	no	yes	no	2	2	no	unspecify/unclassified	no	0	yes	no	no	no	no	no	yes	no	no	no
original	female	8.50924	yes	yes	no	0	1	21	unspecify/unclassified	no	no	yes	no	no	no	no	no	no	no	no	no	no	no	no	no	no	no	no	no	no	no	no	no	1	1	no	unspecify/unclassified	yes	0	no	no	no	no	no	no	no	no	no	no
original	female	7.17317	yes	no	yes	0	2	11	unspecify/unclassified	no	no	no	no	yes	no	no	no	no	no	no	no	no	no	no	no	no	no	no	no	no	no	no	no	1	2	no	unspecify/unclassified	no	0	no	no	no	no	no	no	yes	no	no	no
duplicate	female	7.17317	yes	no	yes	0	2	21	unspecify/unclassified	no	no	no	no	yes	no	no	no	no	no	no	no	no	no	no	no	no	no	no	no	no	no	no	no	1	2	no	unspecify/unclassified	no	0	no	no	no	no	no	no	yes	no	no	no
original	female	8.71184	yes	no	no	0	1	42	unspecify/unclassified	no	yes	no	no	yes	no	no	yes	no	no	no	no	no	no	no	no	no	no	no	no	no	no	yes	no	3	2	no	unspecify/unclassified	no	0	yes	no	no	no	no	no	yes	no	no	no
original	male	8.47639	yes	no	yes	0	2	11	unspecify/unclassified	yes	no	no	no	no	no	no	no	no	no	no	no	no	no	no	no	no	no	no	no	no	no	no	no	1	1	yes	tuberculate	no	0	no	no	no	no	no	no	no	no	no	no
duplicate	male	8.47639	yes	no	yes	0	2	12	unspecify/unclassified	yes	no	no	no	no	no	no	no	no	no	no	no	no	no	no	no	no	no	no	no	no	no	no	no	1	1	yes	supplemental	no	0	no	no	no	no	no	no	no	no	no	no
original	female	8.28747	yes	no	yes	0	1	11	unspecify/unclassified	yes	no	no	no	no	no	no	no	no	no	no	no	no	no	yes	no	no	no	no	no	no	no	no	no	2	1	yes	conical	no	0	no	no	no	no	no	no	no	no	no	no
original	male	9.82341	yes	no	yes	0	1	22	unspecify/unclassified	yes	yes	no	no	no	no	yes	no	no	no	no	no	no	no	no	no	no	no	no	no	no	no	no	no	3	1	no	unspecify/unclassified	no	0	yes	no	no	no	no	no	no	no	no	no
original	female	11.1239	yes	no	yes	0	2	12	unspecify/unclassified	no	yes	no	no	no	no	yes	no	no	no	no	no	no	no	no	no	no	no	no	no	no	no	no	no	2	2	no	unspecify/unclassified	no	0	no	no	no	no	no	no	no	no	no	no
duplicate	female	11.1239	yes	no	yes	0	2	22	unspecify/unclassified	no	yes	no	no	no	no	yes	no	no	no	no	no	no	no	no	no	no	no	no	no	no	no	no	no	2	2	no	unspecify/unclassified	no	0	no	no	no	no	no	no	no	no	no	no
original	male	8.29295	yes	no	yes	0	1	21	unspecify/unclassified	no	no	no	no	no	no	no	no	no	no	no	no	no	no	no	no	no	no	no	no	no	yes	no	no	0	1	no	unspecify/unclassified	no	0	no	no	no	yes	no	no	no	no	no	no
original	male	8.80767	yes	no	yes	0	2	11	unspecify/unclassified	yes	no	no	no	no	no	no	no	no	no	no	no	no	no	no	no	no	no	no	no	no	no	no	no	1	1	yes	tuberculate	no	0	no	no	no	no	no	no	no	no	no	no
duplicate	male	8.80767	yes	no	yes	0	2	21	unspecify/unclassified	yes	no	no	no	no	no	no	no	no	no	no	no	no	no	no	no	no	no	no	no	no	no	no	no	1	1	yes	conical	no	0	no	no	no	no	no	no	no	no	no	no
original	male	8.75017	yes	no	yes	0	2	11	unspecify/unclassified	no	yes	no	no	no	no	no	no	no	no	no	no	no	no	no	no	no	no	no	no	no	no	no	no	1	1	no	unspecify/unclassified	no	0	no	no	no	no	yes	no	no	yes	no	no
duplicate	male	8.75017	yes	no	yes	0	2	12	unspecify/unclassified	no	yes	no	no	no	no	no	no	no	no	no	no	no	no	no	no	no	no	no	no	no	no	no	no	1	1	no	unspecify/unclassified	no	0	no	no	no	no	no	no	no	no	no	no
original	male	6.32717	yes	no	yes	0	1	21	compound	yes	no	yes	no	no	no	no	no	no	no	no	no	no	no	no	no	no	no	no	no	no	no	no	no	2	2	yes	conical	yes	1	no	no	no	no	no	no	no	no	no	no
original	female	10.9624	yes	no	yes	0	1	22	unspecify/unclassified	no	yes	no	no	no	no	no	no	no	no	no	no	no	no	no	no	no	no	no	no	no	no	no	no	1	2	no	unspecify/unclassified	no	0	no	no	no	no	no	no	no	no	no	no
original	female	7.98631	yes	yes	yes	1	1	22	unspecify/unclassified	no	no	no	no	no	no	no	no	no	no	no	no	no	no	no	no	no	no	no	no	no	yes	no	no	0	1	no	unspecify/unclassified	no	0	no	no	no	no	no	no	no	yes	no	no
original	male	8.48186	yes	yes	yes	0	1	11	unspecify/unclassified	yes	no	no	no	yes	no	no	no	no	no	no	no	no	no	no	no	no	no	no	no	no	no	no	no	2	2	yes	unspecify/unclassified	no	0	no	no	no	no	yes	no	no	yes	no	no
original	male	7.93429	yes	yes	yes	0	1	21	unspecify/unclassified	no	no	no	no	no	no	no	no	no	no	no	no	no	no	no	no	no	no	no	no	no	yes	no	no	0	1	no	unspecify/unclassified	no	0	no	no	no	no	no	no	yes	yes	no	no
original	male	8.51472	yes	yes	yes	0	2	21	unspecify/unclassified	no	no	no	yes	no	no	no	no	no	no	no	no	no	no	no	no	no	no	no	no	no	no	no	no	1	1	no	unspecify/unclassified	no	0	no	no	no	no	no	no	no	no	no	no
duplicate	male	8.51472	yes	yes	yes	0	2	22	unspecify/unclassified	no	no	no	yes	no	no	no	no	no	no	no	no	no	no	no	no	no	no	no	no	no	no	no	no	1	2	no	unspecify/unclassified	no	0	no	no	no	no	no	no	no	no	no	no
original	female	7.35387	yes	no	yes	1	1	21	unspecify/unclassified	no	no	no	no	no	no	no	yes	no	no	no	no	no	no	no	no	no	no	no	no	no	no	yes	no	1	1	no	unspecify/unclassified	no	0	no	no	no	no	no	no	yes	yes	no	no
original	female	9.92197	yes	yes	no	0	1	31	unspecify/unclassified	no	no	no	no	no	no	no	no	no	no	no	no	no	no	no	no	no	no	no	no	no	yes	no	no	0	1	no	unspecify/unclassified	no	0	yes	no	no	no	no	no	no	no	no	no
original	male	7.62218	yes	no	yes	0	1	21	unspecify/unclassified	yes	no	no	no	no	no	no	no	no	no	no	no	no	no	no	no	no	no	no	no	no	no	no	no	1	1	yes	conical	no	0	no	no	no	no	no	no	no	no	no	no
original	male	8.55031	yes	no	yes	0	1	11	compound	no	no	yes	no	no	no	no	no	no	no	no	no	no	no	no	no	no	no	no	no	no	no	no	no	1	1	no	unspecify/unclassified	yes	1	no	no	no	no	no	no	no	yes	no	no
original	female	9.54141	yes	yes	yes	0	2	21	unspecify/unclassified	no	yes	no	yes	no	no	yes	no	no	no	no	no	no	no	no	no	no	no	no	no	no	no	no	no	3	3	no	unspecify/unclassified	no	0	no	no	no	no	no	no	no	no	no	yes
duplicate	female	9.54141	yes	yes	yes	0	2	22	unspecify/unclassified	no	yes	no	yes	no	no	yes	no	no	no	no	no	no	no	no	no	no	no	no	no	no	no	no	no	3	2	no	unspecify/unclassified	no	0	no	no	no	no	no	no	no	no	no	no
original	male	7.71526	yes	no	yes	0	1	21	unspecify/unclassified	no	no	no	no	no	no	no	no	no	no	no	no	no	no	no	no	no	no	no	no	no	yes	no	no	0	1	no	unspecify/unclassified	no	0	no	no	no	yes	no	no	no	yes	no	no
original	male	8.41615	yes	yes	yes	0	1	12	unspecify/unclassified	yes	no	no	no	no	no	no	no	no	no	no	no	no	no	no	no	no	no	no	no	no	no	no	no	1	1	no	unspecify/unclassified	no	0	no	no	no	no	no	no	no	no	no	no
original	female	6.21492	yes	yes	yes	0	2	11	unspecify/unclassified	no	no	no	no	no	no	no	no	no	no	no	no	no	no	no	no	no	no	no	no	no	yes	no	no	0	2	no	unspecify/unclassified	no	0	no	no	no	no	no	no	yes	no	no	no
duplicate	female	6.21492	yes	yes	yes	0	2	21	unspecify/unclassified	no	no	no	no	no	no	no	no	no	no	no	no	no	no	no	no	no	no	no	no	no	yes	no	no	0	2	no	unspecify/unclassified	no	0	no	no	no	no	no	no	yes	no	no	no
original	female	9.79877	yes	yes	yes	0	1	22	unspecify/unclassified	no	no	no	no	no	no	no	yes	no	no	no	no	no	no	no	yes	no	no	no	no	no	no	yes	no	2	1	no	unspecify/unclassified	no	0	no	no	no	no	no	no	no	no	no	no
original	male	7.69884	yes	yes	yes	1	1	21	unspecify/unclassified	no	yes	no	no	no	no	no	no	no	no	no	no	no	no	no	no	no	no	no	no	no	no	no	no	1	1	no	unspecify/unclassified	no	0	no	no	no	no	no	no	no	no	no	no
original	female	9.58248	yes	yes	yes	0	1	11	compound	no	no	yes	no	no	no	no	no	no	yes	no	no	no	no	no	no	no	no	no	no	no	no	no	no	2	1	no	unspecify/unclassified	yes	1	no	no	no	no	no	no	no	no	no	no
original	female	8.62423	yes	no	yes	0	1	11	unspecify/unclassified	no	no	no	no	no	no	no	no	no	no	no	no	no	no	no	no	no	yes	no	no	no	no	no	no	1	1	no	unspecify/unclassified	no	0	no	no	no	no	no	no	no	no	no	no
original	female	10.3819	yes	no	no	0	1	12	unspecify/unclassified	no	no	no	no	no	yes	no	no	no	no	no	no	no	no	no	no	no	no	no	no	no	no	no	no	1	1	no	unspecify/unclassified	no	0	yes	no	no	no	no	no	no	no	no	no
original	male	9.23751	yes	no	yes	0	1	21	unspecify/unclassified	no	yes	no	no	no	no	no	no	no	no	no	no	yes	no	no	no	no	no	no	no	no	no	no	no	2	1	no	unspecify/unclassified	no	0	no	no	no	no	no	no	yes	yes	no	no
original	female	11.0938	yes	yes	yes	0	1	11	unspecify/unclassified	yes	yes	no	no	no	no	yes	yes	no	no	no	no	no	no	no	no	no	no	no	no	no	no	no	yes	4	1	yes	unspecify/unclassified	no	0	no	no	no	no	no	no	no	no	no	no
original	male	6.97878	yes	no	yes	0	1	11	unspecify/unclassified	no	no	no	no	no	no	no	no	no	no	no	no	no	no	no	no	no	no	no	no	no	yes	no	no	0	1	no	unspecify/unclassified	no	0	no	no	no	no	no	yes	no	no	no	no
original	male	7.83299	yes	no	yes	0	1	11	compound	no	no	yes	no	no	no	no	no	no	no	no	no	no	no	no	no	no	no	no	no	no	no	no	no	1	1	no	unspecify/unclassified	yes	1	no	no	no	no	no	no	no	no	no	no
original	male	7.45243	yes	yes	yes	1	1	11	unspecify/unclassified	yes	no	no	no	no	no	no	no	no	no	no	no	no	no	no	no	no	no	no	no	no	no	no	no	1	1	no	unspecify/unclassified	no	0	no	no	no	yes	no	no	no	no	no	no
original	female	9.37166	yes	yes	yes	0	2	11	unspecify/unclassified	no	yes	no	no	yes	no	no	no	no	no	no	no	no	no	no	no	no	no	no	no	no	no	no	no	2	1	no	unspecify/unclassified	no	0	no	no	no	no	no	no	yes	no	no	no
duplicate	female	9.37166	yes	yes	yes	0	2	21	unspecify/unclassified	no	yes	no	no	yes	no	no	no	no	no	no	no	no	no	no	no	no	no	no	no	no	no	no	no	2	1	no	unspecify/unclassified	no	0	no	no	no	no	no	no	yes	no	no	no
original	female	8.41615	yes	no	yes	0	1	21	compound	no	no	yes	no	no	no	no	no	no	no	no	no	no	no	no	no	no	no	no	no	no	no	no	no	1	4	no	unspecify/unclassified	yes	1	no	no	no	no	yes	no	no	no	no	no
original	male	8.02464	yes	no	yes	0	1	21	unspecify/unclassified	no	no	no	no	no	no	no	no	no	no	no	no	no	no	no	no	no	no	no	no	no	yes	no	no	0	1	no	unspecify/unclassified	no	0	no	no	no	no	no	no	no	yes	no	yes
original	male	9.21013	yes	no	yes	0	2	11	unspecify/unclassified	no	yes	no	no	no	no	no	no	no	no	no	no	no	no	no	no	no	no	no	no	no	no	no	no	1	1	no	unspecify/unclassified	no	0	no	no	no	no	no	no	no	yes	no	no
duplicate	male	9.21013	yes	no	yes	0	2	12	unspecify/unclassified	no	yes	no	no	no	no	no	no	no	no	no	no	no	no	no	no	no	no	no	no	no	no	no	no	1	2	no	unspecify/unclassified	no	0	no	no	no	no	yes	no	no	yes	no	no
original	male	8.45175	yes	yes	yes	0	1	11	unspecify/unclassified	no	no	no	no	no	no	no	no	no	no	no	no	no	no	no	no	no	no	no	no	no	yes	no	no	0	1	no	unspecify/unclassified	no	0	no	no	no	yes	no	no	no	yes	no	no
original	male	10.0753	no	no	no	0	1	21	unspecify/unclassified	no	no	no	no	no	no	no	no	no	no	no	no	no	no	no	no	no	no	no	no	no	yes	no	no	0	0	no	unspecify/unclassified	no	0	no	no	no	no	no	no	no	yes	no	no
original	male	7.64134	yes	yes	no	0	1	31	unspecify/unclassified	no	no	no	no	no	no	no	no	no	no	no	no	no	no	no	no	no	no	no	no	no	yes	no	no	0	3	no	unspecify/unclassified	no	0	yes	no	no	no	no	no	no	no	no	no
original	female	9.02669	yes	no	yes	1	2	11	unspecify/unclassified	no	no	no	no	no	no	no	no	no	no	no	no	no	no	no	yes	no	no	no	no	no	no	no	no	1	1	no	unspecify/unclassified	no	0	no	no	no	no	yes	no	no	yes	no	no
duplicate	female	9.02669	yes	no	yes	1	2	12	unspecify/unclassified	no	no	no	no	no	no	no	no	no	no	no	no	no	no	no	yes	no	no	no	no	no	no	no	no	1	1	no	unspecify/unclassified	no	0	no	no	no	no	no	no	no	yes	no	no
original	female	8.52841	yes	yes	no	0	2	31	unspecify/unclassified	no	no	no	no	no	no	no	no	no	no	no	no	no	no	no	no	no	no	no	no	no	yes	no	no	0	1	no	unspecify/unclassified	no	0	no	no	no	no	no	no	yes	no	no	no
duplicate	female	8.52841	yes	yes	no	0	2	32	unspecify/unclassified	no	no	no	no	no	no	no	no	no	no	no	no	no	no	no	no	no	no	no	no	no	yes	no	no	0	1	no	unspecify/unclassified	no	0	no	no	no	no	no	no	no	no	no	no
original	male	5.8809	yes	no	yes	0	1	11	unspecify/unclassified	no	no	no	no	no	no	no	no	yes	no	no	yes	no	no	no	no	no	no	no	no	no	yes	no	no	2	1	no	unspecify/unclassified	no	0	no	no	no	no	no	no	no	yes	no	yes
original	male	11.3429	yes	no	yes	0	2	21	unspecify/unclassified	no	no	no	yes	no	no	no	no	no	no	no	no	no	no	no	no	no	no	no	no	no	no	no	no	1	1	no	unspecify/unclassified	no	0	no	no	no	yes	no	no	no	yes	no	no
duplicate	male	11.3429	yes	no	yes	0	2	22	unspecify/unclassified	no	no	no	yes	no	no	no	no	no	no	no	no	no	no	no	no	no	no	no	no	no	no	no	no	1	2	no	unspecify/unclassified	no	0	no	no	no	no	yes	no	yes	yes	no	no
original	female	8.45448	yes	yes	no	0	1	41	unspecify/unclassified	no	no	no	no	no	no	no	no	no	no	no	no	no	no	no	no	no	no	no	no	no	no	no	no	0	1	no	unspecify/unclassified	no	0	yes	no	no	no	no	no	no	no	no	no
original	female	10.8665	yes	yes	yes	0	1	21	unspecify/unclassified	no	no	no	no	no	no	no	no	yes	no	no	no	no	no	no	no	no	no	no	no	no	no	no	no	1	1	no	unspecify/unclassified	no	0	no	no	no	no	yes	no	no	yes	no	no
original	female	7.5729	yes	no	yes	0	1	21	unspecify/unclassified	no	no	no	no	yes	no	no	no	no	no	no	no	no	no	no	no	no	no	no	no	no	no	no	no	1	1	no	unspecify/unclassified	no	0	no	no	no	no	no	yes	no	no	no	no
original	male	7.40041	yes	no	yes	1	3	11	unspecify/unclassified	yes	no	no	no	no	no	no	no	no	no	no	no	no	no	no	no	no	no	no	no	no	no	no	no	1	2	yes	unspecify/unclassified	no	0	no	no	no	no	no	no	yes	yes	no	no
duplicate	male	7.40041	yes	no	yes	1	3	12	unspecify/unclassified	yes	no	no	no	no	no	no	no	no	no	no	no	no	no	no	no	no	no	no	no	no	no	no	no	1	2	yes	unspecify/unclassified	no	0	no	no	no	no	no	no	yes	yes	no	no
duplicate	male	7.40041	yes	no	yes	1	3	21	unspecify/unclassified	yes	no	no	no	no	no	no	no	no	no	no	no	no	no	no	no	no	no	no	no	no	no	no	no	1	2	yes	unspecify/unclassified	no	0	no	no	no	no	no	no	yes	yes	no	no
original	female	8.86516	yes	yes	yes	0	1	21	unspecify/unclassified	no	yes	no	no	no	no	no	no	no	no	no	no	no	no	no	no	no	no	no	no	no	no	no	no	1	1	no	unspecify/unclassified	no	0	no	no	no	yes	no	no	no	no	no	no
original	female	9.4757	no	yes	no	0	1	11	unspecify/unclassified	no	no	no	no	no	no	yes	no	no	no	no	no	no	no	no	no	no	no	no	no	no	no	no	no	1	1	no	unspecify/unclassified	no	0	no	no	no	yes	no	no	no	no	no	no
original	male	9.36619	yes	no	yes	0	1	11	unspecify/unclassified	no	no	no	no	no	no	no	no	no	no	no	no	no	no	no	no	no	no	no	no	no	yes	no	no	0	1	no	unspecify/unclassified	no	0	no	no	no	no	no	no	yes	no	no	no
original	male	8.85147	yes	no	yes	0	2	21	unspecify/unclassified	no	yes	no	no	no	no	no	no	no	no	no	no	no	no	no	no	no	no	no	no	no	no	no	no	1	1	no	unspecify/unclassified	no	0	no	no	no	no	yes	no	no	yes	no	no
duplicate	male	8.85147	yes	no	yes	0	2	22	unspecify/unclassified	no	yes	no	no	no	no	no	no	no	no	no	no	no	no	no	no	no	no	no	no	no	no	no	no	1	1	no	unspecify/unclassified	no	0	no	no	no	no	no	no	no	yes	no	no
original	male	10.8775	yes	yes	yes	0	1	12	unspecify/unclassified	yes	yes	no	no	no	yes	no	no	no	no	no	no	no	no	no	yes	no	no	no	no	no	no	no	no	4	1	yes	supplemental	no	0	no	no	no	no	no	no	no	no	no	no
original	female	7.69062	no	no	yes	0	1	11	unspecify/unclassified	no	no	no	no	no	no	no	no	no	no	no	no	no	no	no	no	no	no	no	no	no	yes	no	no	0	1	no	unspecify/unclassified	no	0	no	no	no	no	yes	no	no	no	no	no
original	male	10.705	no	yes	yes	0	1	21	compound	no	no	yes	no	no	no	no	no	no	no	no	no	no	no	no	no	no	no	no	no	no	no	no	no	1	1	no	unspecify/unclassified	yes	1	no	no	no	no	no	no	no	no	no	no
original	male	8.3039	yes	no	yes	0	1	21	unspecify/unclassified	yes	no	no	no	no	no	no	no	no	no	no	no	no	no	no	no	no	no	no	no	no	no	no	no	1	1	yes	unspecify/unclassified	no	0	no	no	no	no	no	no	no	no	no	no
original	male	9.90281	yes	yes	yes	0	1	11	unspecify/unclassified	yes	no	no	no	no	no	no	no	no	no	no	no	no	no	no	no	no	no	no	no	no	no	no	no	1	2	yes	unspecify/unclassified	no	0	no	no	no	no	yes	no	no	no	no	no
original	female	6.97878	yes	no	yes	0	1	12	unspecify/unclassified	yes	no	no	no	no	no	no	no	no	no	no	no	no	no	no	no	no	no	no	no	no	no	no	no	1	1	yes	supplemental	no	0	no	no	no	no	no	no	no	no	no	no
original	female	6.95414	no	yes	no	0	1	11	unspecify/unclassified	no	no	no	no	no	no	no	no	no	no	no	no	no	no	no	no	no	no	no	no	no	yes	no	no	0	1	no	unspecify/unclassified	no	0	no	no	no	no	no	no	no	no	no	no
original	female	7.44969	yes	no	no	0	1	21	unspecify/unclassified	no	no	no	no	no	no	no	no	no	yes	no	no	no	no	no	no	no	no	no	no	no	no	no	no	1	1	no	unspecify/unclassified	no	0	no	no	no	no	no	no	no	no	no	no
original	male	7.64408	yes	yes	yes	0	1	12	unspecify/unclassified	yes	no	no	no	no	no	no	no	no	no	no	yes	no	no	no	no	no	no	no	no	no	no	no	no	2	1	yes	supplemental	no	0	no	no	no	no	no	no	no	no	no	no
original	female	8.09035	yes	yes	yes	0	1	21	unspecify/unclassified	no	no	no	no	no	yes	no	no	no	no	no	no	no	no	no	no	no	no	no	no	no	no	no	no	1	1	no	unspecify/unclassified	no	0	no	no	no	no	no	no	yes	no	no	no
original	male	8.53114	yes	no	yes	0	2	11	compound	no	yes	yes	no	no	no	no	no	no	no	no	no	no	no	no	no	no	no	no	no	no	no	no	no	2	1	no	unspecify/unclassified	yes	1	no	no	no	no	no	no	no	no	no	no
duplicate	male	8.53114	yes	no	yes	0	2	12	unspecify/unclassified	no	yes	yes	no	no	no	no	no	no	no	no	no	no	no	no	no	no	no	no	no	no	no	no	no	2	1	no	unspecify/unclassified	no	0	no	no	no	no	no	no	no	no	no	no
original	female	10.4066	yes	no	yes	1	1	11	unspecify/unclassified	no	no	no	no	no	no	no	no	no	no	no	no	no	no	no	no	no	no	no	no	no	yes	no	no	0	1	no	unspecify/unclassified	no	0	no	no	no	no	yes	no	no	yes	no	no
original	female	6.7488	yes	yes	yes	0	1	11	unspecify/unclassified	no	no	no	no	no	no	no	no	no	no	no	no	no	no	no	no	no	no	no	no	no	yes	no	no	0	0	no	unspecify/unclassified	no	0	no	no	no	no	no	no	no	yes	no	no
original	female	8.69815	yes	yes	yes	0	1	32	unspecify/unclassified	no	no	no	no	no	no	no	no	no	no	no	no	no	no	no	no	no	no	no	no	no	yes	no	no	0	1	no	unspecify/unclassified	no	0	yes	no	no	no	no	no	no	no	no	no
original	female	7.11294	yes	yes	yes	0	1	21	unspecify/unclassified	no	no	no	no	no	no	no	no	no	no	no	no	no	no	no	no	no	no	no	no	no	yes	no	no	0	1	no	unspecify/unclassified	no	0	no	no	no	yes	no	no	no	no	no	no
original	male	8.56947	yes	no	yes	0	1	11	unspecify/unclassified	no	no	no	no	no	no	no	no	yes	no	no	no	no	no	no	no	no	no	no	no	no	no	no	no	1	1	no	unspecify/unclassified	no	0	no	no	no	no	no	no	no	no	no	yes
original	male	11.5784	yes	yes	yes	0	1	21	compound	no	no	yes	no	no	no	no	no	no	no	no	no	no	no	no	no	no	no	no	no	no	no	no	no	1	1	no	unspecify/unclassified	yes	1	no	no	no	no	no	no	no	no	no	no
original	male	7.98905	yes	no	yes	0	1	21	unspecify/unclassified	yes	yes	no	no	no	no	no	no	no	no	no	no	no	no	no	no	no	no	no	no	no	no	no	no	2	1	yes	conical	no	0	no	no	no	no	no	no	no	no	no	no
original	female	8.54209	yes	no	yes	1	1	11	unspecify/unclassified	no	no	no	no	no	no	no	no	no	no	yes	no	no	yes	no	no	no	no	no	no	no	no	no	no	2	1	no	unspecify/unclassified	no	0	no	no	no	no	no	no	yes	yes	no	no
original	female	7.71526	yes	no	yes	0	1	21	unspecify/unclassified	no	no	no	no	no	no	no	no	no	no	no	no	no	no	no	no	no	no	no	no	no	yes	no	no	0	1	no	unspecify/unclassified	no	0	no	no	no	no	no	yes	no	no	no	no
original	male	9.36071	yes	no	yes	0	1	11	unspecify/unclassified	no	no	no	no	no	no	no	no	no	no	no	no	no	no	no	no	no	no	no	no	no	yes	no	no	0	1	no	unspecify/unclassified	no	0	no	no	no	no	yes	no	no	no	no	no
original	female	9.26215	yes	no	yes	0	1	21	unspecify/unclassified	no	yes	no	no	no	no	no	no	no	no	no	no	no	no	no	no	no	no	no	no	no	no	no	no	1	1	no	unspecify/unclassified	no	0	yes	no	no	no	no	no	no	no	no	no
original	female	6.66119	yes	yes	yes	1	1	21	unspecify/unclassified	no	no	no	no	yes	no	no	no	no	no	no	no	no	yes	no	no	no	no	no	no	no	no	no	no	2	1	no	unspecify/unclassified	no	0	no	no	no	no	no	yes	no	no	no	no
original	female	8.1232	no	no	yes	0	1	11	unspecify/unclassified	no	no	no	no	no	no	no	no	yes	no	no	no	no	no	no	no	no	no	no	no	no	no	no	no	1	1	no	unspecify/unclassified	no	0	yes	no	no	no	no	no	no	no	no	no
original	male	7.09377	yes	yes	yes	0	1	11	unspecify/unclassified	yes	no	yes	no	no	no	no	no	no	no	no	no	no	no	no	no	no	no	no	no	no	no	no	no	2	1	yes	conical	no	0	no	no	no	no	no	no	no	no	no	no
original	female	8.13142	yes	yes	yes	0	1	11	compound	no	no	yes	no	no	no	no	no	no	no	no	no	no	no	no	no	no	no	no	no	no	no	no	no	1	1	no	unspecify/unclassified	yes	1	no	no	no	no	no	no	no	no	no	no
original	male	6.67488	no	no	no	0	1	21	unspecify/unclassified	no	no	no	no	no	no	no	no	no	no	no	no	no	no	no	no	no	no	no	no	no	yes	no	no	0	1	no	unspecify/unclassified	no	0	no	no	no	no	no	no	no	no	no	yes
original	female	13.0376	yes	no	yes	0	1	22	unspecify/unclassified	no	yes	no	yes	no	yes	no	no	no	yes	no	no	no	no	no	no	no	no	no	no	no	no	no	no	4	2	no	unspecify/unclassified	no	0	no	no	no	no	no	no	yes	no	no	no
original	male	10.0424	yes	yes	yes	0	2	11	unspecify/unclassified	no	yes	no	no	no	no	no	no	no	no	no	no	no	no	no	no	no	no	no	no	no	no	no	no	1	1	no	unspecify/unclassified	no	0	no	no	no	no	yes	no	no	no	no	no
duplicate	male	10.0424	yes	yes	yes	0	2	12	unspecify/unclassified	no	yes	no	no	no	no	no	no	no	no	no	no	no	no	no	no	no	no	no	no	no	no	no	no	1	1	no	unspecify/unclassified	no	0	no	no	no	no	no	no	no	no	no	no
original	female	7.62765	yes	yes	yes	0	1	11	unspecify/unclassified	no	no	no	no	no	no	no	no	no	no	no	no	no	yes	no	no	no	no	no	no	no	no	no	no	1	1	no	unspecify/unclassified	no	0	no	no	no	yes	no	no	no	no	no	no
original	male	7.84394	no	no	no	0	1	12	unspecify/unclassified	no	no	no	no	no	no	no	no	no	yes	no	no	no	no	no	no	no	no	no	no	no	no	no	no	1	1	no	unspecify/unclassified	no	0	yes	no	no	no	no	no	no	no	no	no
original	female	9.27036	yes	yes	yes	0	1	21	unspecify/unclassified	no	no	no	no	no	no	no	no	no	no	yes	no	no	no	no	no	no	no	no	no	no	no	no	no	1	1	no	unspecify/unclassified	no	0	no	no	no	no	no	yes	no	yes	no	no
original	female	9.48392	yes	no	no	0	1	42	unspecify/unclassified	no	no	no	no	no	no	no	no	no	no	no	no	no	no	no	no	yes	no	no	no	no	yes	no	no	2	1	no	unspecify/unclassified	no	0	no	no	no	no	no	no	no	no	no	no
original	female	7.48802	yes	yes	yes	0	1	21	unspecify/unclassified	no	no	no	no	no	no	no	no	no	no	no	no	no	no	no	no	no	no	no	no	no	yes	no	no	0	1	no	unspecify/unclassified	no	0	no	no	no	yes	no	no	no	yes	no	no
original	female	8.33402	yes	no	yes	0	1	21	unspecify/unclassified	yes	no	no	no	no	no	no	no	yes	no	no	yes	no	yes	no	no	no	no	no	no	no	no	no	no	4	1	yes	tuberculate	no	0	no	no	no	no	no	no	no	no	no	no
original	male	9.69473	yes	yes	yes	1	1	22	unspecify/unclassified	no	yes	no	yes	no	no	no	no	no	no	no	no	yes	no	no	no	no	no	no	no	no	no	no	no	3	3	no	unspecify/unclassified	no	0	no	no	no	no	no	no	no	no	no	no
original	male	8.32854	yes	no	yes	0	2	21	unspecify/unclassified	no	no	no	no	no	no	no	no	no	no	no	no	no	no	no	no	no	no	no	no	no	yes	no	no	0	2	no	unspecify/unclassified	no	0	no	no	no	yes	no	no	yes	yes	no	no
duplicate	male	8.32854	yes	no	yes	0	2	22	unspecify/unclassified	no	no	no	no	no	no	no	no	no	no	no	no	no	no	no	no	no	no	no	no	no	yes	no	no	0	1	no	unspecify/unclassified	no	0	no	no	no	no	no	no	yes	yes	no	no
original	female	6.05886	yes	yes	yes	0	1	11	unspecify/unclassified	no	no	no	no	no	no	no	no	no	no	no	no	yes	no	yes	no	no	no	no	no	no	no	no	no	2	1	no	unspecify/unclassified	no	0	no	no	no	no	no	no	no	no	no	no
duplicate	female	6.06	yes	yes	yes	0	1	12	unspecify/unclassified	no	no	no	no	no	no	no	no	no	no	no	no	yes	no	yes	no	no	no	no	no	no	no	no	no	2	2	no	unspecify/unclassified	no	0	no	no	no	no	no	no	no	no	no	no
original	female	6.81451	yes	yes	yes	1	2	21	unspecify/unclassified	yes	no	no	no	no	no	no	no	no	no	no	no	no	yes	no	no	no	no	no	no	no	no	no	no	2	1	yes	conical	no	0	no	no	no	no	no	no	no	no	no	no
duplicate	female	6.81451	yes	yes	yes	1	2	22	unspecify/unclassified	yes	no	no	no	no	no	no	no	no	no	no	no	no	yes	no	no	no	no	no	no	no	no	no	no	2	1	yes	tuberculate	no	0	no	no	no	no	no	no	no	no	no	no
original	male	6.74333	no	no	no	0	1	11	unspecify/unclassified	no	no	no	no	no	no	no	no	no	no	no	no	no	no	no	no	no	no	no	no	no	yes	no	no	0	1	no	unspecify/unclassified	no	0	no	no	no	no	no	no	no	no	no	no
original	female	9.08693	yes	yes	yes	0	1	21	unspecify/unclassified	no	no	no	no	no	no	no	no	no	no	no	no	no	no	no	no	no	no	no	no	no	yes	no	no	0	1	no	unspecify/unclassified	no	0	no	no	no	yes	no	no	no	no	no	no
original	male	10.037	yes	yes	yes	0	2	21	unspecify/unclassified	no	no	no	yes	no	no	no	no	yes	no	no	no	no	no	no	no	no	no	no	no	no	no	no	no	2	2	no	unspecify/unclassified	no	0	no	no	no	no	no	no	no	no	no	no
duplicate	male	10.037	yes	yes	yes	0	2	22	unspecify/unclassified	no	no	no	yes	no	no	no	no	yes	no	no	no	no	no	no	no	no	no	no	no	no	no	no	no	2	2	no	unspecify/unclassified	no	0	no	no	no	no	no	no	no	no	no	no
original	male	10.5572	yes	no	yes	1	1	22	unspecify/unclassified	no	yes	no	yes	no	no	no	no	no	no	no	no	yes	no	no	no	no	no	no	no	no	no	no	no	3	2	no	unspecify/unclassified	no	0	no	no	no	no	no	no	no	no	no	no
original	female	8.63792	yes	no	yes	0	1	21	unspecify/unclassified	no	no	no	no	no	no	no	no	no	no	no	no	no	no	no	no	no	no	no	no	no	yes	no	no	0	1	no	unspecify/unclassified	no	0	no	no	no	no	no	no	yes	no	no	no
original	male	7.66324	yes	yes	no	0	1	11	unspecify/unclassified	yes	no	yes	no	no	no	no	no	no	no	no	no	no	no	no	no	no	no	no	no	no	no	no	no	2	1	no	unspecify/unclassified	no	0	no	no	no	no	no	no	no	no	no	no
original	male	13.1855	yes	yes	yes	1	1	21	unspecify/unclassified	yes	yes	no	no	yes	no	yes	no	no	yes	yes	no	no	no	no	no	no	no	no	no	no	no	no	no	6	1	no	unspecify/unclassified	no	0	no	no	no	yes	no	no	no	yes	no	no
original	female	8.3039	yes	yes	yes	1	1	21	unspecify/unclassified	no	no	no	no	no	no	no	no	no	yes	no	no	no	no	no	no	no	no	no	no	no	no	no	no	1	1	no	unspecify/unclassified	no	0	no	no	no	no	yes	no	no	yes	no	no
original	male	8.21081	yes	yes	no	0	1	21	unspecify/unclassified	yes	no	no	no	no	no	no	no	no	no	no	no	no	no	no	no	no	no	no	no	no	no	no	no	1	1	yes	conical	no	0	no	no	no	no	no	no	no	no	no	no
original	female	8.04654	yes	no	yes	0	1	11	unspecify/unclassified	yes	no	no	no	no	no	no	no	no	no	no	no	no	no	no	no	no	no	no	no	no	no	no	no	1	1	yes	conical	no	0	no	no	no	no	no	no	no	no	no	no
original	male	8.282	no	no	yes	0	1	12	unspecify/unclassified	yes	no	no	no	no	no	no	no	no	no	no	no	no	no	no	no	no	no	no	no	no	no	no	no	1	1	no	unspecify/unclassified	no	0	no	no	no	no	no	no	no	no	no	no
original	male	6.79535	yes	no	yes	0	1	11	unspecify/unclassified	yes	no	no	no	no	no	no	no	no	no	no	no	no	no	no	no	no	no	no	no	no	no	no	no	1	1	yes	conical	no	0	no	no	no	no	no	no	no	no	no	no
original	male	8.12594	yes	yes	yes	0	2	11	unspecify/unclassified	no	yes	no	no	no	yes	no	yes	no	yes	no	no	no	no	no	no	yes	no	yes	no	no	no	yes	no	6	1	no	unspecify/unclassified	no	0	no	no	no	no	no	no	no	yes	no	no
duplicate	male	8.12594	yes	yes	yes	0	2	12	unspecify/unclassified	no	yes	no	no	no	yes	no	yes	no	yes	no	no	no	no	no	no	yes	no	yes	no	no	no	yes	no	6	1	no	unspecify/unclassified	no	0	no	no	no	no	no	no	no	yes	no	no
original	female	9.76865	yes	yes	yes	0	2	21	unspecify/unclassified	no	yes	no	yes	no	no	no	no	no	no	no	no	no	no	no	no	no	no	no	no	no	no	no	no	2	3	no	unspecify/unclassified	no	0	no	no	no	no	yes	no	yes	no	no	no
duplicate	female	9.76865	yes	yes	yes	0	2	22	unspecify/unclassified	no	yes	no	yes	no	no	no	no	no	no	no	no	no	no	no	no	no	no	no	no	no	no	no	no	2	2	no	unspecify/unclassified	no	0	no	no	no	no	no	no	no	no	no	no
original	male	9.64545	yes	yes	yes	0	1	21	unspecify/unclassified	no	yes	no	no	yes	no	yes	no	no	yes	no	no	no	no	no	no	no	no	no	no	no	no	no	no	4	1	no	unspecify/unclassified	no	0	no	no	no	no	yes	no	no	no	no	no
original	female	8.09035	yes	yes	yes	0	1	21	unspecify/unclassified	no	no	no	no	no	no	no	no	no	no	no	no	no	no	no	no	no	no	no	no	no	yes	no	no	0	1	no	unspecify/unclassified	no	0	no	no	no	no	no	yes	no	yes	no	no
original	male	8.2026	yes	no	no	0	1	12	unspecify/unclassified	no	no	no	no	no	no	no	no	yes	no	no	no	yes	no	no	no	no	no	no	no	no	no	no	no	2	1	no	unspecify/unclassified	no	0	no	no	no	no	no	no	no	no	no	no
original	female	8.63518	yes	yes	yes	1	1	21	unspecify/unclassified	no	no	no	no	no	no	no	no	yes	yes	no	no	no	no	no	yes	yes	yes	no	no	no	no	no	no	5	2	no	unspecify/unclassified	no	0	no	no	no	no	no	no	no	no	no	no
original	female	10.1656	yes	no	yes	1	2	11	unspecify/unclassified	no	no	no	no	yes	no	no	no	no	no	no	no	no	no	no	no	no	no	no	no	no	no	no	no	1	1	no	unspecify/unclassified	no	0	no	no	no	no	yes	no	no	no	no	no
duplicate	female	10.1656	yes	no	yes	1	2	21	unspecify/unclassified	no	no	no	no	yes	no	no	no	no	no	no	no	no	no	no	no	no	no	no	no	no	no	no	no	1	1	no	unspecify/unclassified	no	0	no	no	no	no	yes	no	no	no	no	no
original	male	7.19233	yes	yes	yes	1	1	21	unspecify/unclassified	no	no	no	yes	no	no	no	no	no	yes	no	no	no	yes	no	no	no	no	no	no	no	no	no	no	3	1	no	unspecify/unclassified	no	0	no	no	no	yes	no	no	no	yes	no	no
original	female	7.23614	yes	yes	yes	1	1	11	unspecify/unclassified	yes	no	no	no	no	no	no	no	no	no	yes	no	no	no	no	no	no	no	no	no	no	no	no	no	2	1	yes	conical	no	0	no	no	no	no	no	no	no	no	no	no
original	female	10.8747	yes	yes	yes	0	1	22	unspecify/unclassified	no	no	yes	no	yes	no	no	no	no	no	yes	no	no	no	no	no	no	no	no	no	no	no	no	no	3	1	no	unspecify/unclassified	no	0	no	no	no	no	no	no	no	no	no	no
original	female	7.35113	yes	yes	no	0	1	42	unspecify/unclassified	no	no	no	no	no	no	no	no	no	no	no	no	no	no	no	no	no	no	no	no	no	yes	no	no	0	1	no	unspecify/unclassified	no	0	no	no	no	no	no	no	yes	no	no	no
original	female	10.6804	yes	yes	yes	0	1	21	unspecify/unclassified	no	no	no	no	no	no	no	no	no	no	no	no	no	no	no	no	no	no	no	no	no	yes	no	no	0	1	no	unspecify/unclassified	no	0	no	no	no	no	yes	no	no	no	no	no
original	female	9.85352	yes	yes	yes	1	1	11	unspecify/unclassified	no	yes	no	yes	no	no	yes	no	no	no	no	no	no	no	no	no	no	no	no	no	no	no	no	no	3	1	no	unspecify/unclassified	no	0	no	no	no	no	yes	no	no	yes	no	no
original	female	7.64408	yes	yes	yes	1	2	11	unspecify/unclassified	no	no	no	no	no	no	no	no	no	no	no	no	no	no	no	no	no	no	no	no	no	yes	no	no	0	1	no	unspecify/unclassified	no	0	no	no	no	no	no	no	yes	yes	no	no
duplicate	female	7.64408	yes	yes	yes	1	2	12	unspecify/unclassified	no	no	no	no	no	no	no	no	no	no	no	no	no	no	no	no	no	no	no	no	no	yes	no	no	0	1	no	unspecify/unclassified	no	0	no	no	no	no	no	no	no	yes	no	no
original	male	9.36345	yes	no	yes	0	2	12	unspecify/unclassified	no	no	no	no	no	no	no	no	no	no	no	no	no	no	no	no	no	no	no	no	no	yes	no	no	0	2	no	unspecify/unclassified	no	0	no	no	no	no	no	no	yes	no	no	no
duplicate	male	9.36345	yes	no	yes	0	2	22	unspecify/unclassified	no	no	no	no	no	no	no	no	no	no	no	no	no	no	no	no	no	no	no	no	no	yes	no	no	0	2	no	unspecify/unclassified	no	0	no	no	no	no	no	no	yes	no	no	no
original	female	7.98357	yes	yes	no	0	1	42	unspecify/unclassified	no	no	no	no	no	no	no	no	no	no	no	no	no	no	no	no	no	no	no	no	no	yes	no	no	0	2	no	unspecify/unclassified	no	0	no	no	no	no	no	no	no	no	no	no
original	male	7.37303	yes	no	yes	0	1	21	unspecify/unclassified	yes	no	no	no	no	no	no	no	no	no	no	no	no	no	no	no	no	no	no	no	no	no	no	no	1	1	yes	tuberculate	no	0	no	no	no	no	no	no	no	no	no	no
original	female	12.0192	yes	no	no	0	1	21	unspecify/unclassified	no	no	no	no	no	no	no	no	no	no	no	no	no	no	no	no	no	no	no	no	no	yes	no	no	1	2	no	unspecify/unclassified	no	0	no	no	no	yes	no	no	yes	no	no	no
original	male	8.42437	yes	no	no	0	1	31	unspecify/unclassified	no	no	no	no	no	no	no	no	no	no	no	no	no	no	no	no	no	no	no	no	no	no	no	no	0	1	no	unspecify/unclassified	no	0	yes	no	no	no	no	no	no	no	no	no
original	male	10.6749	yes	no	yes	0	1	21	unspecify/unclassified	yes	yes	no	no	yes	no	yes	no	no	no	no	no	no	no	no	no	no	no	no	no	no	no	no	no	4	1	yes	tuberculate	no	0	no	no	no	no	no	no	no	no	no	no
original	male	10.0178	yes	yes	yes	0	1	21	unspecify/unclassified	no	no	no	no	yes	no	no	no	no	no	no	no	no	no	no	no	no	no	no	no	no	no	no	no	1	1	no	unspecify/unclassified	no	0	no	no	no	yes	no	no	no	no	no	no
original	female	8.58042	yes	yes	yes	0	1	21	unspecify/unclassified	no	no	no	no	no	no	no	no	no	no	no	no	no	no	no	no	no	no	no	no	no	yes	no	no	0	1	no	unspecify/unclassified	no	0	no	no	no	no	no	yes	no	no	no	no
original	female	9.32238	yes	no	yes	0	1	11	unspecify/unclassified	no	no	no	no	no	no	no	no	no	no	no	no	no	no	no	no	no	no	no	no	no	yes	no	no	0	1	no	unspecify/unclassified	no	0	no	no	no	yes	no	no	no	no	no	no
original	male	8.27652	yes	yes	yes	0	1	11	unspecify/unclassified	yes	no	no	no	no	yes	no	yes	no	no	no	no	no	no	no	no	no	no	no	no	no	no	yes	no	3	1	yes	conical	no	0	no	no	no	no	no	no	no	no	no	no
original	male	9.31964	yes	no	yes	0	2	21	unspecify/unclassified	no	no	no	no	no	no	no	yes	no	no	no	no	no	no	no	no	no	no	no	no	no	no	yes	no	1	1	no	unspecify/unclassified	no	0	no	no	no	no	no	no	no	no	no	no
duplicate	male	9.31964	yes	no	yes	0	2	22	unspecify/unclassified	no	no	no	no	no	no	no	yes	no	no	no	no	no	no	no	no	no	no	no	no	no	no	yes	no	1	1	no	unspecify/unclassified	no	0	no	no	no	no	no	no	yes	no	no	no
original	male	8.98015	yes	no	yes	0	1	11	unspecify/unclassified	no	no	no	no	no	no	no	no	no	no	no	no	no	no	no	no	no	no	no	no	no	no	no	no	0	1	no	unspecify/unclassified	no	0	no	no	no	no	yes	no	no	no	no	no
original	female	9.57974	yes	no	no	0	1	31	unspecify/unclassified	no	no	no	no	no	no	no	no	no	no	no	no	no	no	no	no	no	no	no	no	no	no	no	no	0	1	no	unspecify/unclassified	no	0	no	no	no	no	no	no	yes	yes	no	no
original	female	5.85352	yes	yes	yes	0	1	21	unspecify/unclassified	yes	no	no	no	no	no	no	no	no	no	no	no	no	no	no	no	no	no	no	no	no	no	no	no	1	1	yes	conical + tuberculate	no	0	no	no	no	no	no	no	no	no	no	no
original	male	7.70705	yes	no	yes	0	1	11	unspecify/unclassified	no	no	no	no	no	no	no	no	no	no	no	no	no	no	no	no	no	no	no	no	no	yes	no	no	0	1	no	unspecify/unclassified	no	0	no	no	no	no	no	no	no	no	no	no
original	male	9.00205	yes	no	yes	0	1	22	unspecify/unclassified	yes	no	no	no	no	no	no	no	no	no	no	no	no	no	no	no	no	no	no	no	no	no	no	no	1	2	no	unspecify/unclassified	no	0	no	no	no	no	no	no	no	no	no	no
original	male	10.1246	yes	no	yes	0	1	21	unspecify/unclassified	no	yes	no	no	no	no	yes	no	no	no	no	no	no	no	no	no	no	no	no	no	no	yes	no	no	2	1	no	unspecify/unclassified	no	0	yes	no	no	no	no	no	no	no	no	no
original	female	6.87201	yes	yes	yes	1	1	21	unspecify/unclassified	no	no	no	no	no	yes	no	yes	yes	no	no	yes	no	no	no	no	no	no	no	no	no	no	yes	no	4	1	no	unspecify/unclassified	no	0	no	no	no	no	no	yes	no	yes	no	no
original	female	9.86721	yes	no	yes	0	1	22	unspecify/unclassified	no	yes	no	no	yes	no	yes	no	no	no	no	no	no	no	no	no	no	no	no	no	no	yes	no	no	4	1	no	unspecify/unclassified	no	0	yes	no	no	no	no	no	no	no	no	no
original	male	9.55236	yes	yes	no	0	1	11	unspecify/unclassified	no	no	no	no	no	no	no	no	no	no	no	no	no	no	no	no	no	no	no	no	no	no	no	no	0	1	no	unspecify/unclassified	no	0	no	no	no	no	yes	no	no	no	no	no
original	male	7.81656	yes	yes	yes	0	1	21	unspecify/unclassified	yes	no	no	no	no	no	no	no	no	no	no	no	no	no	no	no	no	no	no	no	no	no	no	no	1	1	yes	conical	no	0	no	no	no	no	no	no	no	no	no	no
original	female	8.85147	yes	yes	yes	0	1	21	unspecify/unclassified	no	no	no	no	no	no	no	no	no	no	no	no	no	no	no	no	no	no	no	no	no	yes	no	no	0	1	no	unspecify/unclassified	no	0	no	no	no	yes	no	no	no	no	no	no
original	male	9.33881	yes	no	yes	0	1	22	unspecify/unclassified	no	no	no	no	no	no	no	no	no	no	no	no	no	no	no	no	no	no	no	no	no	yes	no	no	0	1	no	unspecify/unclassified	no	0	yes	no	no	no	no	no	no	no	no	no
original	female	6.23135	yes	yes	yes	0	1	21	unspecify/unclassified	yes	no	no	no	no	no	no	no	no	no	no	no	no	no	no	no	no	no	no	no	no	no	no	no	1	2	yes	conical	no	0	no	no	no	yes	no	no	no	no	no	no
original	male	6.86105	yes	no	yes	0	1	21	unspecify/unclassified	yes	no	yes	no	no	no	no	no	no	no	no	no	no	no	no	no	no	no	no	no	no	no	no	no	2	0	no	conical	no	0	no	no	no	no	no	no	no	no	no	no
original	female	11.9726	yes	yes	no	0	1	21	unspecify/unclassified	no	no	no	no	no	no	no	no	no	no	no	no	no	no	no	no	no	no	no	no	no	yes	no	no	0	1	no	unspecify/unclassified	no	0	no	no	no	yes	no	no	no	no	no	no
original	male	9.0705	yes	yes	no	0	1	21	unspecify/unclassified	no	no	no	no	no	no	no	no	no	no	no	no	no	no	no	no	no	no	no	no	no	no	no	no	0	1	no	unspecify/unclassified	no	0	no	no	no	no	yes	no	no	yes	no	no
original	male	7.09377	yes	yes	no	0	2	11	unspecify/unclassified	no	no	no	no	no	no	no	no	no	yes	no	no	no	no	no	no	no	no	no	no	no	no	no	no	1	1	no	unspecify/unclassified	no	0	no	no	no	no	no	no	no	yes	no	no
duplicate	male	7.09377	yes	yes	no	0	2	12	unspecify/unclassified	no	no	no	no	no	no	no	no	no	yes	no	no	no	no	no	no	no	no	no	no	no	no	no	no	1	1	no	unspecify/unclassified	no	0	no	no	no	no	no	no	no	yes	no	no
original	male	6.66667	yes	no	no	0	1	21	unspecify/unclassified	no	no	no	no	no	no	no	no	no	no	no	no	no	no	no	no	no	yes	no	no	no	yes	no	no	1	2	no	unspecify/unclassified	no	0	no	no	no	no	no	no	no	no	no	no
original	male	11.1458	yes	no	yes	0	1	12	unspecify/unclassified	no	yes	no	yes	no	no	yes	no	no	no	no	no	no	no	no	no	no	no	no	no	no	no	no	no	3	1	no	unspecify/unclassified	no	0	no	no	no	no	no	no	no	no	no	no
original	female	9.15537	yes	yes	yes	1	1	11	unspecify/unclassified	no	no	no	no	no	no	no	no	no	no	no	no	no	no	no	no	no	no	no	no	no	yes	no	no	0	1	no	unspecify/unclassified	no	0	no	no	no	yes	no	no	no	yes	no	no
original	female	8.3833	yes	no	no	0	1	32	unspecify/unclassified	no	no	no	no	no	no	no	no	no	no	no	no	no	no	no	no	no	no	no	no	no	yes	no	no	0	1	no	unspecify/unclassified	no	0	yes	no	no	no	no	no	no	no	no	no
original	female	9.19097	yes	yes	no	0	1	21	unspecify/unclassified	no	no	no	no	no	no	no	no	no	no	no	no	no	no	no	no	no	no	no	no	no	yes	no	no	0	1	no	unspecify/unclassified	no	0	no	no	no	yes	no	no	no	yes	no	no
original	male	12.2464	yes	yes	yes	0	4	11	unspecify/unclassified	no	yes	no	no	no	yes	yes	yes	no	no	no	no	no	no	no	no	no	no	no	no	no	yes	no	yes	5	1	no	unspecify/unclassified	no	0	no	yes	no	no	no	no	no	no	no	no
duplicate	male	12.2464	yes	yes	yes	0	4	12	unspecify/unclassified	no	yes	no	no	no	yes	yes	yes	no	no	no	no	no	no	no	no	no	no	no	no	no	yes	no	yes	5	1	no	unspecify/unclassified	no	0	no	yes	no	no	no	no	no	no	no	no
duplicate	male	12.2464	yes	yes	yes	0	4	21	unspecify/unclassified	no	yes	no	no	no	yes	yes	yes	no	no	no	no	no	no	no	no	no	no	no	no	no	yes	no	yes	5	1	no	unspecify/unclassified	no	0	no	yes	no	no	no	no	no	no	no	no
duplicate	male	12.2464	yes	yes	yes	0	4	22	unspecify/unclassified	no	yes	no	no	no	yes	yes	yes	no	no	no	no	no	no	no	no	no	no	no	no	no	yes	no	yes	5	1	no	unspecify/unclassified	no	0	no	yes	no	no	no	no	no	no	no	no
original	female	6.95414	yes	no	yes	0	1	11	unspecify/unclassified	yes	no	no	no	no	no	no	no	no	no	no	no	no	no	no	no	no	no	no	no	no	yes	no	no	1	1	yes	conical	no	0	no	no	no	no	no	no	no	no	no	no
original	male	7.82204	yes	yes	yes	0	1	11	unspecify/unclassified	yes	no	no	no	no	no	no	no	no	no	no	no	no	no	no	no	no	no	no	no	no	no	no	no	1	1	no	unspecify/unclassified	no	0	no	no	no	yes	no	no	no	yes	no	no
original	male	9.87543	yes	yes	yes	0	1	31	compound	no	no	yes	no	no	no	no	no	no	no	no	no	no	no	no	no	no	no	no	no	no	no	no	no	1	1	no	unspecify/unclassified	yes	1	no	no	no	no	no	no	no	no	no	no
original	male	10.7789	yes	no	yes	0	2	41	unspecify/unclassified	no	yes	no	no	no	no	no	no	no	no	no	no	no	no	no	no	no	no	no	no	no	no	no	no	1	1	no	unspecify/unclassified	no	0	yes	no	no	no	no	no	no	no	no	no
duplicate	male	10.7789	yes	no	yes	0	2	42	unspecify/unclassified	no	yes	no	no	no	no	no	no	no	no	no	no	no	no	no	no	no	no	no	no	no	no	no	no	1	1	no	unspecify/unclassified	no	0	yes	no	no	no	no	no	no	no	no	no
original	male	7.84942	yes	yes	no	0	1	12	unspecify/unclassified	no	no	no	no	no	no	no	no	no	no	no	no	no	yes	no	no	no	no	no	no	no	no	no	no	1	1	no	unspecify/unclassified	no	0	yes	no	no	no	no	no	no	no	no	no
original	female	9.01574	yes	yes	yes	1	2	11	unspecify/unclassified	no	yes	no	no	no	no	yes	no	no	no	no	no	no	no	no	no	no	yes	no	no	no	no	no	no	3	2	no	unspecify/unclassified	no	0	no	no	no	yes	no	no	no	no	no	no
duplicate	female	9.01574	yes	yes	yes	1	2	21	unspecify/unclassified	no	yes	no	no	no	no	yes	no	no	no	no	no	no	no	no	no	no	no	no	no	no	no	no	no	2	1	no	unspecify/unclassified	no	0	no	no	no	yes	no	no	no	no	no	no
original	female	5.68925	yes	yes	yes	0	1	21	unspecify/unclassified	no	no	no	no	yes	no	no	no	no	no	yes	no	no	no	no	no	no	no	no	no	no	no	no	no	2	1	no	unspecify/unclassified	no	0	no	no	no	no	no	yes	no	yes	no	no
original	male	8.08487	yes	yes	yes	0	1	21	unspecify/unclassified	no	no	no	no	no	no	no	no	no	no	no	no	no	no	yes	no	no	no	no	no	no	no	no	no	1	1	no	unspecify/unclassified	no	0	no	no	no	no	no	no	no	no	no	no
original	male	6.49144	yes	yes	yes	0	1	11	unspecify/unclassified	no	no	yes	no	no	no	no	no	no	no	no	no	no	no	no	no	no	no	no	no	no	no	no	no	1	1	yes	tuberculate	no	0	no	no	no	no	no	no	no	no	no	no
original	female	7.6386	yes	yes	yes	0	1	11	unspecify/unclassified	no	no	no	no	no	no	no	no	no	no	no	no	no	no	no	no	no	no	no	no	no	yes	no	no	0	1	no	unspecify/unclassified	no	0	no	no	no	no	no	no	no	no	no	yes
original	male	10.1465	yes	yes	yes	1	1	12	unspecify/unclassified	yes	yes	no	no	no	no	no	no	yes	no	yes	no	no	no	no	no	no	no	no	yes	no	no	no	no	5	2	no	unspecify/unclassified	no	0	no	no	no	no	yes	no	no	no	no	no
original	male	8.98836	yes	yes	yes	0	1	21	unspecify/unclassified	yes	no	no	no	no	yes	no	no	no	no	no	no	no	no	no	no	no	no	no	no	no	yes	no	no	3	1	yes	conical	no	0	no	no	no	no	no	no	no	no	no	no
original	male	10.4805	yes	yes	yes	0	2	12	unspecify/unclassified	no	no	no	yes	no	no	no	no	no	no	no	no	no	no	no	no	no	no	no	no	no	no	no	no	1	3	no	unspecify/unclassified	no	0	yes	no	no	yes	no	no	no	no	no	no
duplicate	male	10.4805	yes	yes	yes	0	2	22	unspecify/unclassified	no	no	no	yes	no	no	no	no	no	no	no	no	no	no	no	no	no	no	no	no	no	no	no	no	1	3	no	unspecify/unclassified	no	0	yes	no	no	yes	no	no	no	no	no	no
original	female	6.75702	yes	yes	yes	0	1	21	unspecify/unclassified	no	no	no	no	no	no	no	no	no	no	no	no	no	no	no	no	no	no	no	no	no	yes	no	no	0	1	no	unspecify/unclassified	no	0	no	no	no	no	no	no	yes	yes	no	no
original	female	9.54962	yes	yes	yes	0	1	21	compound	no	no	yes	no	no	no	no	no	no	no	no	no	yes	no	no	no	no	no	no	no	no	no	no	no	2	2	no	unspecify/unclassified	yes	1	no	no	no	no	no	yes	no	no	no	no
original	female	5.71389	yes	no	yes	1	1	21	unspecify/unclassified	no	no	no	no	no	no	no	no	no	no	no	no	yes	no	no	no	no	no	no	no	no	no	no	no	1	1	no	unspecify/unclassified	no	0	no	no	no	no	no	yes	no	no	no	no
original	male	8.28747	yes	yes	yes	0	1	11	compound	no	no	yes	no	yes	no	no	yes	yes	no	no	no	no	no	no	no	no	no	no	no	no	no	yes	no	4	1	no	unspecify/unclassified	no	1	no	no	no	no	no	no	no	no	no	no
original	female	8.53114	yes	yes	yes	0	1	11	unspecify/unclassified	no	no	no	no	no	no	no	no	no	no	yes	no	yes	no	no	no	no	no	no	no	no	no	no	no	2	1	no	unspecify/unclassified	no	0	no	no	no	no	no	no	yes	yes	no	no
original	female	7.97536	yes	yes	yes	0	2	11	unspecify/unclassified	no	no	no	yes	no	no	no	no	no	no	no	no	no	no	no	no	no	no	no	no	no	yes	no	no	1	1	no	unspecify/unclassified	no	0	no	no	no	no	no	no	no	no	no	no
duplicate	female	7.97536	yes	yes	yes	0	2	12	unspecify/unclassified	no	no	no	no	no	no	no	no	no	no	no	no	no	no	no	no	no	no	no	no	no	yes	no	no	0	2	no	unspecify/unclassified	no	0	no	no	no	no	no	no	no	no	no	no
original	female	9.1718	yes	yes	no	0	1	21	unspecify/unclassified	no	no	no	no	no	no	no	no	no	no	no	no	no	no	no	no	no	no	no	no	no	yes	no	no	0	1	no	unspecify/unclassified	no	0	no	no	no	yes	no	no	no	yes	no	no
original	female	8.96099	yes	yes	yes	0	2	11	unspecify/unclassified	no	no	no	yes	no	yes	yes	no	no	no	no	no	no	no	no	no	no	no	no	no	no	no	no	no	3	1	no	unspecify/unclassified	no	0	no	no	no	no	no	no	no	no	no	no
duplicate	female	8.96099	yes	yes	yes	0	2	12	unspecify/unclassified	no	no	no	yes	no	yes	yes	no	no	no	no	no	no	no	no	no	no	no	no	no	no	no	no	no	3	2	no	unspecify/unclassified	no	0	no	no	no	no	no	no	no	no	no	no
original	female	13.358	yes	yes	yes	0	1	11	unspecify/unclassified	no	no	no	no	yes	no	no	no	no	no	yes	no	no	no	no	no	no	no	no	no	no	no	no	no	2	1	no	unspecify/unclassified	no	0	no	no	no	no	no	yes	no	yes	no	no
original	female	6.32991	yes	no	no	0	2	11	unspecify/unclassified	no	no	no	no	no	no	no	no	no	no	no	no	no	no	no	no	no	no	no	no	no	yes	no	no	0	1	no	unspecify/unclassified	no	0	no	no	no	no	no	no	no	no	no	no
duplicate	female	6.32991	yes	no	no	0	2	12	unspecify/unclassified	no	no	no	no	no	no	no	no	no	no	no	no	no	no	no	no	no	no	no	no	no	yes	no	no	0	1	yes	supplemental	no	0	no	no	no	no	no	no	no	no	no	no
original	male	12.2245	yes	yes	no	0	1	42	unspecify/unclassified	no	no	no	no	no	no	no	no	no	no	no	no	no	no	no	no	no	no	no	no	no	yes	no	no	0	0	no	unspecify/unclassified	no	0	no	no	no	no	no	no	no	no	no	no
original	male	7.15674	yes	no	yes	0	1	21	unspecify/unclassified	yes	no	no	no	no	no	no	no	no	no	no	no	no	no	no	no	no	no	no	no	no	no	no	no	1	1	yes	conical	no	0	no	no	no	no	no	no	no	no	no	no
original	male	8.5065	yes	yes	yes	0	2	11	unspecify/unclassified	no	yes	no	yes	no	no	no	no	no	no	no	yes	no	no	no	no	no	no	no	no	no	no	no	no	3	1	no	unspecify/unclassified	no	0	no	no	no	no	no	no	no	no	no	no
duplicate	male	8.5065	yes	yes	yes	0	2	12	unspecify/unclassified	no	yes	no	yes	no	no	no	no	no	no	no	yes	no	no	no	no	no	no	no	no	no	no	no	no	3	2	no	unspecify/unclassified	no	0	no	no	no	no	no	no	no	no	no	no
original	female	8.14784	yes	no	yes	0	1	11	unspecify/unclassified	no	no	no	no	no	no	no	no	no	no	no	no	no	no	no	no	no	no	no	no	no	yes	no	no	0	1	no	unspecify/unclassified	no	0	no	no	no	no	no	no	yes	no	no	no
original	male	9.91376	yes	yes	yes	0	1	11	unspecify/unclassified	no	no	no	no	no	no	no	no	no	no	no	no	no	no	no	no	no	no	no	no	no	yes	no	no	0	1	no	unspecify/unclassified	no	0	no	no	no	no	no	yes	no	no	no	no
original	female	7.34292	yes	no	no	0	1	11	unspecify/unclassified	no	no	no	no	no	no	no	no	no	no	no	no	no	no	no	no	no	no	no	no	no	yes	no	no	0	2	no	unspecify/unclassified	no	0	yes	no	no	no	no	no	yes	no	no	no
original	male	7.07187	yes	yes	yes	0	1	21	unspecify/unclassified	yes	no	no	no	no	no	no	no	no	no	no	no	no	no	no	no	no	no	no	no	no	no	no	no	1	2	yes	tuberculate	no	0	no	no	no	no	no	no	no	no	no	no
original	male	7.37577	yes	yes	yes	0	1	11	unspecify/unclassified	yes	no	no	no	no	no	no	no	no	no	no	no	no	no	no	no	no	no	no	no	no	no	no	no	1	1	yes	conical	no	0	no	no	no	no	no	no	no	no	no	no
original	male	7.76454	yes	no	yes	0	2	21	unspecify/unclassified	no	no	no	no	no	no	no	no	no	no	no	no	no	no	no	no	no	no	no	no	no	yes	no	no	0	1	no	unspecify/unclassified	no	0	no	no	no	no	no	yes	no	no	no	no
duplicate	male	7.76454	yes	no	yes	0	2	22	unspecify/unclassified	no	no	no	no	no	no	no	no	no	no	no	no	no	no	no	no	no	no	no	no	no	yes	no	no	0	2	no	unspecify/unclassified	no	0	no	no	no	no	no	no	yes	no	no	no
original	male	13.7604	yes	yes	yes	0	2	11	unspecify/unclassified	yes	no	no	no	no	no	no	no	no	no	no	no	no	no	no	no	no	no	no	no	no	no	no	no	1	1	yes	supplemental	no	0	no	no	no	no	no	no	no	no	no	no
duplicate	male	13.7604	yes	yes	yes	0	2	21	unspecify/unclassified	yes	no	no	no	no	no	no	no	no	no	no	no	no	no	no	no	no	no	no	no	no	no	no	no	1	1	yes	supplemental	no	0	no	no	no	no	no	no	no	no	no	no
original	male	8.85147	yes	yes	yes	0	1	11	unspecify/unclassified	yes	no	no	no	no	no	no	no	no	no	no	no	no	no	no	no	no	no	no	no	no	no	no	no	1	2	yes	tuberculate	no	0	no	no	no	no	no	no	no	no	no	no
original	male	9.8152	yes	yes	yes	0	1	21	compound	yes	no	yes	no	no	no	no	yes	no	no	no	no	no	yes	no	no	no	no	no	no	no	no	no	yes	4	1	no	unspecify/unclassified	yes	1	no	no	no	no	no	no	no	no	no	no
original	female	11.5291	yes	yes	yes	0	2	11	unspecify/unclassified	yes	no	no	no	no	yes	no	yes	no	no	no	no	no	no	no	no	no	no	no	no	no	no	yes	no	3	1	yes	conical	no	0	no	no	no	no	no	no	no	no	no	no
duplicate	female	11.5291	yes	yes	yes	0	2	21	unspecify/unclassified	yes	no	no	no	no	yes	no	yes	no	no	no	no	no	no	no	no	no	no	no	no	no	no	yes	no	3	1	yes	conical	no	0	no	no	no	no	no	no	no	no	no	no
original	male	8.83778	yes	yes	yes	1	1	21	unspecify/unclassified	no	no	no	no	no	no	no	no	no	no	no	no	no	no	no	no	no	no	no	no	no	yes	no	no	0	1	no	unspecify/unclassified	no	0	no	no	no	no	no	yes	no	yes	no	no
original	female	8.47091	yes	yes	yes	0	1	11	unspecify/unclassified	no	no	no	no	no	no	no	no	yes	no	no	no	no	no	no	no	no	no	no	no	no	no	no	no	1	1	no	unspecify/unclassified	no	0	no	no	no	yes	no	no	no	no	no	no
original	female	8.06845	yes	no	no	0	1	21	unspecify/unclassified	no	no	no	no	no	no	no	no	no	no	no	no	no	no	no	no	no	no	no	no	no	yes	no	no	0	1	no	unspecify/unclassified	no	0	no	no	no	no	no	no	no	no	no	yes
original	male	10.8145	yes	yes	yes	0	1	11	compound	no	no	yes	no	no	no	no	no	no	no	no	no	no	no	no	no	no	no	no	no	no	no	no	no	1	1	no	unspecify/unclassified	yes	1	no	no	no	no	no	no	no	no	no	no
original	male	5.51951	yes	yes	no	0	1	11	unspecify/unclassified	yes	no	no	no	no	no	no	no	no	no	no	yes	no	no	no	no	no	no	no	no	no	no	no	no	2	1	yes	tuberculate	no	0	no	no	no	no	no	no	no	yes	no	no
original	male	9.50034	yes	no	no	0	1	22	unspecify/unclassified	no	no	no	no	no	no	no	no	no	no	no	yes	no	no	no	no	no	no	no	no	no	no	no	no	1	2	no	unspecify/unclassified	no	0	yes	no	no	no	no	no	yes	no	no	no
original	female	7.89322	yes	yes	no	0	1	31	unspecify/unclassified	no	no	no	no	no	yes	no	no	no	no	no	no	no	yes	no	no	no	no	no	no	no	no	no	no	2	1	no	unspecify/unclassified	no	0	yes	no	no	no	no	no	no	no	no	no
original	female	10.9487	yes	yes	yes	0	1	12	unspecify/unclassified	yes	no	no	no	no	no	no	no	no	no	no	no	yes	no	no	no	no	no	no	no	no	no	no	no	2	2	yes	supplemental	no	0	no	no	no	no	no	no	no	no	no	no
original	male	10.3381	yes	yes	yes	0	1	21	unspecify/unclassified	no	no	no	no	no	no	no	no	no	yes	no	no	no	no	no	no	no	no	no	no	no	no	no	no	1	1	no	unspecify/unclassified	no	0	no	no	no	no	no	no	no	yes	no	yes
original	male	9.68378	yes	yes	yes	0	1	11	unspecify/unclassified	no	no	yes	no	no	no	no	no	no	no	yes	no	no	no	no	no	no	no	no	no	no	no	no	no	2	1	no	unspecify/unclassified	no	0	no	no	no	no	yes	no	no	no	no	no
original	female	9.42642	yes	no	yes	0	1	12	unspecify/unclassified	no	yes	no	no	no	no	no	no	no	no	yes	no	no	no	yes	no	no	no	no	no	no	no	no	no	3	1	no	unspecify/unclassified	no	0	yes	no	no	no	no	no	no	no	no	no
original	female	9.47296	yes	yes	yes	1	1	21	unspecify/unclassified	yes	no	no	no	no	no	no	yes	no	no	no	no	no	no	no	no	no	no	no	no	no	no	no	yes	2	2	yes	conical	no	0	no	no	no	no	no	yes	no	no	no	no
original	female	9.23477	yes	yes	yes	0	1	21	unspecify/unclassified	no	no	no	no	no	no	no	no	no	no	no	no	no	no	yes	no	no	no	no	no	no	no	no	no	1	1	no	unspecify/unclassified	no	0	no	no	no	no	yes	no	no	no	no	no
original	male	10.5462	yes	yes	yes	0	1	21	unspecify/unclassified	no	no	no	no	no	no	no	no	no	no	no	no	no	no	no	no	no	no	no	no	no	yes	no	no	0	1	no	unspecify/unclassified	no	0	yes	no	no	no	no	no	no	no	no	no
original	male	9.19097	yes	no	yes	1	1	21	unspecify/unclassified	yes	no	no	no	no	no	no	no	no	no	yes	no	yes	no	yes	no	no	no	no	no	no	yes	no	no	5	2	yes	conical	no	0	no	no	no	no	no	yes	no	yes	no	no
original	female	6.97331	no	no	no	0	1	21	unspecify/unclassified	yes	no	no	no	no	no	no	no	no	no	no	no	no	no	no	no	no	no	no	no	no	no	no	no	1	2	yes	conical	no	0	no	no	no	no	no	no	no	no	no	yes
original	female	8.03559	yes	yes	no	0	1	11	unspecify/unclassified	no	no	no	no	no	no	no	no	no	no	no	no	no	no	no	no	no	no	no	no	no	yes	no	no	0	1	no	unspecify/unclassified	no	0	no	no	no	no	no	no	no	no	no	no
original	male	8.43806	yes	no	yes	0	1	11	unspecify/unclassified	no	yes	no	no	no	no	no	no	yes	no	no	no	no	no	no	no	no	no	no	no	no	no	no	no	2	1	no	unspecify/unclassified	no	0	no	no	no	no	no	no	no	no	no	no
original	female	9.00205	no	no	no	0	1	21	unspecify/unclassified	no	no	no	no	no	no	no	no	no	no	no	no	no	no	no	no	no	no	no	no	no	no	no	no	0	0	no	unspecify/unclassified	no	0	no	no	no	no	no	no	no	no	no	no
original	male	7.98357	no	no	no	0	1	21	unspecify/unclassified	no	no	no	no	no	no	no	no	no	no	no	no	no	no	no	no	no	no	no	no	no	yes	no	no	1	1	no	unspecify/unclassified	no	0	no	no	no	no	no	no	no	no	no	no
[truncated: 21 more columns]
